# Supplementary material for: Comprehensive Identification and Annotation of Cell Type-Specific and Ubiquitous CTCF-Binding Sites in the Human Genome
Source: PLoS One. 2012 Jul 19;7(7):e41374. doi: 10.1371/journal.pone.0041374 (PMC3400636; doi:10.1371/journal.pone.0041374)
Supplement: Table S11 — Identification and characterization of chromatin domains. (A) Identification and characterization of chromatin domains identified by HMMSeg at a scale of 16 kb. (B) Identification and characterization of chromatin domains identified by HMMSeg at a scale of 8 kb. (XLSX) [file pone.0041374.s029.xlsx]

## Sheet: Table S11A
Table S11A. Identification and characterization of barrier CTCF binding sites at scale 16 kb
	Total		Classification by cell type			Classification by known genes				Domain with barriers
Cell name	count	percent	celltype	common	ubiquitous	tss	exon	intron	intergenic	count	percent
GM12878	9563	21.7065	3171	5437	955	839	439	2696	5589	6664	42.6523
HMEC	18169	22.2952	6668	10545	956	1327	726	5476	10640	11091	53.955
HUVEC	14791	24.2007	6045	7792	954	1601	731	4167	8292	9312	46.1538
K562	12892	18.9627	6085	5851	956	1111	690	3725	7366	7547	53.2754
NHEK	15810	23.1567	4797	10060	953	1240	673	4543	9354	10192	49.5623
Average	14245	22.0644	5353.2	7937	954.8	1223.6	651.8	4121.4	8248.2	8961.2	49.1198
At scale 16 kb, barrier CTCF sites were defined as the CTCF binding sites that located within 16 kb immediately upstream and downstream of the domain boundaries, based on the enrichment of CTCF binding sites near domain boundaries.

## Sheet: Table S11B
Table S11B. Identification and characterization of barrier CTCF binding sites at scale 8 kb
	Total		Classification by cell type			Classification by known genes				Domain with barriers
Cell name	count	percent	celltype	common	ubiquitous	tss	exon	intron	intergenic	count	percent
GM12878	2077	4.71445	1313	733	31	144	94	651	1188	1915	6.84344
HMEC	3991	4.89735	2469	1491	31	271	155	1270	2295	3534	9.41296
HUVEC	3028	4.95435	2079	918	31	249	131	911	1737	2736	7.58336
K562	3084	4.53623	2331	722	31	273	160	935	1716	2708	9.88177
NHEK	3439	5.03706	2001	1407	31	248	159	1016	2016	3144	8.3577
Average	3123.8	4.82789	2038.6	1054.2	31	237	139.8	956.6	1790.4	2807.4	8.41585
At scale 8 kb, barrier CTCF sites were defined as the CTCF binding sites that located within 8 kb immediately upstream and downstream of the domain boundaries, based on the enrichment of CTCF binding sites near domain boundaries.
